# Supplementary material for: Endomicrobiome of in vitro and natural plants deciphering the endophytes-associated secondary metabolite biosynthesis in Picrorhiza kurrooa, a Himalayan medicinal herb
Source: Microbiol Spectr. 2023 Oct 9;11(6):e02279-23. doi: 10.1128/spectrum.02279-23 (PMC10715050; doi:10.1128/spectrum.02279-23)
Supplement: Table S6 — Picroside biosynthesis genes enriched in microbial community of P. Kurrooa [file spectrum.02279-23-s0002.xlsx]

## Sheet: Table_S6
Table S6: Picroside biosynthesis genes enriched in microbial community of P. Kurrooa
					Genes Hits							In percentage
S/L No.	Name	Genes Abbreviation	KO Number	EC Number	TC Leaf	TC Root	TC Rhizome	Wild Leaf	Wild Root	Wild Rhizome	Total	TC Leaf	TC Root	TC Rhizome	Wild Leaf	Wild Root	Wild Rhizome	Pathway
1	1-deoxy-D-xylulose-5-phosphate reductoisomerase	DXPR	K00099	EC:1.1.1.267	15.6667	1516.17	182.75	94	1625.3	2044.17	5478.05	0.28599	27.6771	3.33604	1.71594	29.6693	37.3156	Terpenoid backbone(MVA and MEP)
2	1-deoxy-D-xylulose-5-phosphate synthase	DXPS	K01662	EC:2.2.1.7	15.6667	1562.67	182.75	104	1747.3	2228.5	5840.88	0.268224	26.7539	3.12881	1.78055	29.915	38.1535	Terpenoid backbone(MVA and MEP)
3	2-C-methyl-D-erythritol 4-phosphate cytidylyltransferase	ISPD	K00991	EC:2.7.7.60	15.6667	1521	199.083	94	1643.97	2051.83	5525.55	0.283531	27.5267	3.60296	1.70119	29.7521	37.1336	Terpenoid backbone(MVA and MEP)
4	4-(cytidine 5'-diphospho)-2-C-methyl-D-erythritol kinase	ISPE	K00919	EC:2.7.1.148	15.6667	1614	182.75	94	1643.63	2026.83	5576.88	0.280922	28.9409	3.27692	1.68553	29.4723	36.3435	Terpenoid backbone(MVA and MEP)
5	2-C-methyl-D-erythritol 2,4-cyclodiphosphate synthase	MECPS	K01770	EC:4.6.1.12	15.6667	1530	259.75	94	1778.97	2191.5	5869.88	0.266899	26.0653	4.42513	1.60139	30.3067	37.3346	Terpenoid backbone(MVA and MEP)
6	(E)-4-hydroxy-3-methylbut-2-enyl-diphosphate synthase	HDS	K03526	EC:1.17.7.1	15.6667	1521	182.75	94	1648.3	2023.5	5485.22	0.285616	27.7291	3.33168	1.7137	30.0499	36.8901	Terpenoid backbone(MVA and MEP)
7	acetyl-CoA C-acetyltransferase	ACTH	K00626	[EC:2.3.1.9]	42.6667	6486.85	1188.42	380	6742.5	8819.65	23660.1	0.180332	27.4169	5.02288	1.60608	28.4974	37.2765	Terpenoid backbone(MVA and MEP)
8	hydroxymethylglutaryl-CoA synthase	HMGS	K01641	EC:2.3.3.10	0	119.333	64.6667	10	125.833	281.667	601.5	0	19.8393	10.7509	1.66251	20.9199	46.8274	Terpenoid backbone(MVA and MEP)
9	hydroxymethylglutaryl-CoA reductase	HMGR	K00054	EC:1.1.1.88	0	104.667	1.33333	0	143.5	349.667	599.167	0	17.4687	0.222531	0	23.9499	58.3588	Terpenoid backbone(MVA and MEP)
10	mevalonate kinase	MVK	K00869	EC:2.7.1.36	0	100.667	1.33333	10	116.833	231.333	460.167	0	21.8761	0.28975	2.17313	25.3894	50.2716	Terpenoid backbone(MVA and MEP)
11	phosphomevalonate kinase	PMK	K00938	EC:2.7.4.2	0	93	1.33333	10	6.5	5.33333	116.167	0	80.0574	1.14778	8.60832	5.59541	4.5911	Terpenoid backbone(MVA and MEP)
12	mevalonate 5-diphosphate decarboxylase	MVDD	K01597	EC:4.1.1.33	0	100.667	1.33333	10	116.833	231.333	460.167	0	21.8761	0.28975	2.17313	25.3894	50.2716	Terpenoid backbone(MVA and MEP)
13	geranylgeranyl diphosphate synthase	GPPS	K00804	EC:2.5.1.29	1.33333	188.4	42	38.6667	485.967	542.357	1298.72	0.102665	14.5066	3.23395	2.97728	37.4188	41.7608	Terpenoid backbone(MVA and MEP)
14	farnesyl-diphosphate synthase	FPPS	K00787	EC:2.5.1.10	15.6667	1621.67	239.417	109.333	1803.47	2335.5	6125.05	0.25578	26.476	3.90881	1.78502	29.4441	38.1303	Terpenoid backbone(MVA and MEP)
					Genes Hits							In percentage
S/L No.	Name	Genes Abbreviation	KO	EC Number	TC Leaf	TC Root	TC Rhizome	Wild Leaf	Wild Root	Wild Rhizome	Total	TC Leaf	TC Root	TC Rhizome	Wild Leaf	Wild Root	Wild Rhizome	Pathway
1	phosphoenolpyruvate carboxykinase	PCK	K01596	[EC:4.1.1.32]	9.66667	1183.03	139.083	68	760.333	864.333	3024.45	0.319617	39.1157	4.59863	2.24834	25.1396	28.5782	Shikimate/Phenylpropanoid
2	aspartate aminotransferase	ASPB	K00812	[EC:2.6.1.1]	9.66667	1800.67	150.75	80.6667	1462	2692.89	6196.64	0.155999	29.0588	2.43277	1.30178	23.5934	43.4573	Shikimate/Phenylpropanoid
3	3-deoxy-7-phosphoheptulonate synthase	DAHPS	K03856	[EC:2.5.1.54]	0	59	0	0	71	130.223	260.223	0	22.6728	0	0	27.2843	50.0429	Shikimate/Phenylpropanoid
4	3-dehydroquinate dehydratase I	DQD	K03785	[EC:4.2.1.10]	4.66667	130.583	0	0	43.3333	3.33333	181.917	2.56528	71.782	0	0	23.8204	1.83234	Shikimate/Phenylpropanoid
5	dehydroshikimate dehydratase	DSD	K09483	[EC:4.2.1.118]	0	39.1667	16.3333	0	78	28.3333	161.833	0	24.2019	10.0927	0	48.1977	17.5077	Shikimate/Phenylpropanoid
6	shikimate dehydrogenase	QSD	K05358	[EC:1.1.5.8]	15.6667	2416.18	372.083	106.667	2685.97	3542.5	9139.07	0.171425	26.438	4.07135	1.16715	29.3899	38.7622	Shikimate/Phenylpropanoid
7	shikimate kinase	SK	K00891	[EC:2.7.1.71]	15.6667	1666.8	217.75	98.6667	1629.6	1894.44	5522.93	0.283666	30.1797	3.94266	1.78649	29.5061	34.3014	Shikimate/Phenylpropanoid
8	3-phosphoshikimate 1-carboxyvinyltransferase	EPSPS	K00800	[EC:2.5.1.19]	15.6667	1640.4	223.083	104	1819.6	2460.3	6263.05	0.250144	26.1917	3.5619	1.66053	29.0529	39.2828	Shikimate/Phenylpropanoid
9	chorismate synthase	CS	K01736	[EC:4.2.3.5]	15.6667	1621.67	223.083	104	1769.13	2268.83	6002.38	0.261007	27.017	3.71658	1.73265	29.4738	37.7989	Shikimate/Phenylpropanoid
10	chorismate mutase	CM	K04516	[EC:5.4.99.5]	0	7.66667	0	0	173.667	304.89	486.223	0	1.57678	0	0	35.7175	62.7058	Shikimate/Phenylpropanoid
11	prephenate dehydratase	ADP	K04518	[EC:4.2.1.51]	0	282.5	19.3333	2.66667	557.667	1074.39	1936.56	0	14.5877	0.998336	0.137701	28.7968	55.4794	Shikimate/Phenylpropanoid
12	caffeoyl-CoA O-methyltransferase	CAM	K00588	[EC:2.1.1.104]	0	0	0	0	0	8.33333	8.33333	0	0	0	0	0	100	Shikimate/Phenylpropanoid
13	4-coumarate-CoA ligase	4CL	K01904	[EC:6.2.1.12]	0	0	0	0	7	0	7	0	0	0	0	100	0	Shikimate/Phenylpropanoid
